# Supplementary material for: Partial or focal brachytherapy for prostate cancer: a systematic review and meta-analysis
Source: Br J Radiol. 2024 Dec 19;98(1167):354–67. doi: 10.1093/bjr/tqae254 (PMC11840170; doi:10.1093/bjr/tqae254)
Supplement: tqae254_Supplementary_Data [file tqae254_supplementary_data.zip]

Archive with 5 entries (4 files):
- tqae254_Supplementary_Data/
- tqae254_Supplementary_Data/PRISMA_2020_checklist.docx
- tqae254_Supplementary_Data/SUPPLEMENTARY 3.pdf
- tqae254_Supplementary_Data/Supplementary1 (1).docx
- tqae254_Supplementary_Data/Supp_2_Aug_23_Biochemica control definition.docx
